# Supplementary material for: Meta-Analysis of SNPs Determining Litter Traits in Pigs
Source: Genes (Basel). 2022 Sep 26;13(10):1730. doi: 10.3390/genes13101730 (PMC9602383; doi:10.3390/genes13101730)
Supplement: Supplementary file 1 [file genes-13-01730-s001.zip]

Archive with 3 entries (3 files):
- Suppelementary_Method.pdf
- Supplementary information.pdf
- Supplementary_Tables.xlsx
